# Supplementary material for: Identification of Key Regulators of Plant Height Variation and Stress Tolerance of the RcMYB Family in Ricinus communis
Source: Int J Mol Sci. 2025 Oct 23;26(21):10318. doi: 10.3390/ijms262110318 (PMC12607659; doi:10.3390/ijms262110318)
Supplement: Supplementary file 1 [file ijms-26-10318-s001.zip]

Archive with 1 entries (1 files):
- ijms-3895423-supplementary.pdf
